# Supplementary material for: Evaluation of the Lipophilicity of Angularly Condensed Diquino- and Quinonaphthothiazines as Potential Candidates for New Drugs
Source: Molecules. 2024 Apr 8;29(7):1683. doi: 10.3390/molecules29071683 (PMC11013424; doi:10.3390/molecules29071683)
Supplement: Supplementary file 1 [file molecules-29-01683-s001.zip]

Archive with 1 entries (1 files):
- molecules-2903152-supplementary.pdf
